# Supplementary material for: Metagenomic and Functional Characterization of Two Chilean Kefir Beverages Reveals a Dairy Beverage Containing Active Enzymes, Short-Chain Fatty Acids, Microbial β-Amyloids, and Bio-Film Inhibitors
Source: Foods. 2022 Mar 22;11(7):900. doi: 10.3390/foods11070900 (PMC8997647; doi:10.3390/foods11070900)
Supplement: Supplementary file 1 [file foods-11-00900-s001.zip]

Archive with 1 entries (1 files):
- foods-1624582-supplementary.pdf
